# Supplementary material for: Changes of Exhaled Volatile Organic Compounds in Postoperative Patients Undergoing Analgesic Treatment: A Prospective Observational Study
Source: Metabolites. 2020 Aug 7;10(8):321. doi: 10.3390/metabo10080321 (PMC7463857; doi:10.3390/metabo10080321)
Supplement: Supplementary file 1 [file metabolites-10-00321-s001.zip]

Archive with 5 entries (5 files):
- Figure S1.pptx
- Table S1.pdf
- Table S2.pdf
- Table S3.pdf
- Table S4.pdf
